# Supplementary material for: Hospital-Related Determinants of Refusal of Organ Donation in France: A Multilevel Study
Source: Int J Environ Res Public Health. 2025 Apr 15;22(4):618. doi: 10.3390/ijerph22040618 (PMC12026945; doi:10.3390/ijerph22040618)
Supplement: Supplementary file 1 [file ijerph-22-00618-s001.zip]

Archive with 1 entries (1 files):
- ijerph-3564600-supplementary.pdf
